# Supplementary material for: Low Intraoperative Cerebral Oxygen Saturation Is Associated with Acute Kidney Injury after Off-Pump Coronary Artery Bypass
Source: J Clin Med. 2023 Jan 2;12(1):359. doi: 10.3390/jcm12010359 (PMC9821185; doi:10.3390/jcm12010359)
Supplement: Supplementary file 1 [file jcm-12-00359-s001.zip]

Archive with 2 entries (2 files):
- STROBE checklist JCM.pdf
- Supplementary Tables final revised.pdf
